# Supplementary material for: ﻿Carexyangchunensis, a new species of Cyperaceae from the limestone regions of Guangdong, South China
Source: PhytoKeys. 2025 Jan 29;251:257–70. doi: 10.3897/phytokeys.251.142179 (PMC11799846; doi:10.3897/phytokeys.251.142179)
Supplement: XML Treatment for Carex yangchunensis [file phytokeys.251.142179-treatment1.xml]

<!DOCTYPE tp:taxon-treatment
  PUBLIC "-//TaxonX//DTD Taxonomic Treatment Publishing DTD v0 20100105//EN" "tax-treatment-NSO.dtd">
<tp:taxon-treatment xmlns:tp="http://www.plazi.org/taxpub"><tp:treatment-meta><kwd-group><label>Taxon classification</label><kwd>
                <named-content content-type="kingdom">Plantae</named-content>
              </kwd><kwd>
                <named-content content-type="order">Poales</named-content>
              </kwd><kwd>
                <named-content content-type="family">Cyperaceae</named-content>
              </kwd></kwd-group><mixed-citation publication-type="journal"><person-group><name><surname>Lu</surname><given-names>Yi-Fei</given-names></name><name><surname>Meng</surname><given-names>De-Chang</given-names></name><name><surname>Jin</surname><given-names>Xiao-Feng</given-names></name></person-group><article-title>﻿<italic><tp:taxon-name><tp:taxon-name-part taxon-name-part-type="genus" reg="Carex">Carex</tp:taxon-name-part><tp:taxon-name-part taxon-name-part-type="species" reg="yangchunensis">yangchunensis</tp:taxon-name-part></tp:taxon-name></italic>, a new species of <tp:taxon-name><tp:taxon-name-part taxon-name-part-type="family">Cyperaceae</tp:taxon-name-part></tp:taxon-name> from the limestone regions of Guangdong, South China</article-title><source>PhytoKeys</source><day>29</day><month>01</month><year>2025</year><volume>251</volume><fpage>257</fpage><lpage>270</lpage><pub-id pub-id-type="doi">10.3897/phytokeys.251.142179</pub-id></mixed-citation></tp:treatment-meta><tp:nomenclature><label>﻿</label><tp:taxon-name>
              <object-id xmlns:xlink="http://www.w3.org/1999/xlink" content-type="arpha" xlink:type="simple">E93BA788-D933-59E8-A285-9F64159BE2B9</object-id>
              <tp:taxon-name-part taxon-name-part-type="genus" reg="Carex">Carex</tp:taxon-name-part>
              <tp:taxon-name-part taxon-name-part-type="species" reg="yangchunensis">yangchunensis</tp:taxon-name-part>
              <object-id xmlns:xlink="http://www.w3.org/1999/xlink" content-type="ipni" xlink:type="simple">urn:lsid:ipni.org:names:77355916-1</object-id>
            </tp:taxon-name><tp:taxon-authority>X.F.Jin, Y.F.Lu &amp; D.C.Meng</tp:taxon-authority><tp:taxon-status xmlns:xlink="http://www.w3.org/1999/xlink" xlink:type="simple">sp. nov.</tp:taxon-status><xref ref-type="fig" rid="F3">Figs 3A–I</xref><xref ref-type="fig" rid="F4">, 4A–J Chinese name: yáng chūn tái cǎo (阳春薹草)</xref></tp:nomenclature><tp:treatment-sec sec-type="diagnosis" id="SECID0ENSAE"><title>Diagnosis.</title><p>This new species is similar to <italic><tp:taxon-name><tp:taxon-name-part taxon-name-part-type="genus" reg="Carex">Carex</tp:taxon-name-part><tp:taxon-name-part taxon-name-part-type="species" reg="cryptostachys">cryptostachys</tp:taxon-name-part></tp:taxon-name></italic> Brongn., but differs in having spikes 4–8, ovoid or nearly globose, 3–8 mm long (vs. spikes 6–10, cylindrical, 9–25 mm long), utricles 2.5–3.5 mm long (vs. 3.5–4.5 mm long), nutlets 2–2.2 mm long, with styles thickened at base (vs. 2.5–3 mm long, style base not thickened), leaves 3–6 mm wide (vs. 6–16 mm wide) and culms 8–25 cm tall (vs. 10–35 cm tall).</p></tp:treatment-sec><tp:treatment-sec sec-type="material" id="SECID0E5SAE"><title>Type.</title><p>China, Guangdong (广东), Yangchun County (阳春), Kongdongyan Scenic Spot (崆峒岩景区), from Banshanting to Zhaixingting (半山亭至摘星亭), <named-content xmlns:xlink="http://www.w3.org/1999/xlink" content-type="dwc:verbatimCoordinates" xlink:type="simple"><named-content content-type="geo-json" specific-use="{&#34;type&#34;:&#34;Point&#34;,&#34;coordinates&#34;:[111.745570,22.185440]}" id="NCID0EHTAE" xlink:type="simple">22.18544°N, 111.74557°E</named-content></named-content>, elev. 80 m, 9 April 2024, <italic>X. F. Jin &amp; Y. F. Lu 5196</italic> (holotype: ZJFC!; isotypes: IBK!, PE!, ZJFC!, ZM!).</p></tp:treatment-sec><tp:treatment-sec sec-type="description" id="SECID0EOTAE"><title>Description.</title><p>Perennial herbs. Rhizomes elongate, woody, thick. Culms lateral, 8–25 cm tall, compressed-trigonous, slender, smooth, base with dark-brown or brown sheaths, sometimes splitting into fibres. Leaves far longer than culms, apex slender long-caudate; blades 3–6 mm wide, thinly leathery, flat, upper margins and both surfaces scabrous. Bracts short-setaceous, sheathed; sheaths 3–10 mm long, with the most proximal one longer than the others. Spikes 4–8, androgynous, ovoid or nearly globose, 3–8 mm long, base with a 3–17 mm long slender peduncle, staminate part ca. 2 mm long, slightly exserted or hidden in pistillate flowers, pistillate part 3–6 mm long, densely 4–12-flowered; peduncles exserted from bract sheaths. Staminate glumes ovate, 1.5–2 mm long, yellow-white, obtuse at apex, green 3-veined dorsal costa. Pistillate glumes obovate or ovate, 2–2.5 mm long, pale yellow-green, acute or obtuse at apex, green 3-veined dorsal costa. Utricles yellow-green, broadly rhombic-obovoid (excluding beak), obtusely compressed-trigonous, 2.5–3.5 mm long (including beak), longer than pistillate glumes, yellow-green, membranous, distinctly thinly veined, sparsely pubescent on upper dorsal surface and margins, densely pubescent on ventral surface, base cuneate and narrowed into a ca. 0.5 mm long stipe, apex gradually contracted into a ca. 0.3 mm long beak, orifice 2-lobed with minute teeth. Nutlets tightly enveloped, rhombic-ovoid, trigonous, yellow, 2–2.2 mm long, with 3 angles constricted at middle, sides concave above and below, base with a 0.3–0.7 mm long stipe; style thickened at base, persistent, coiled; stigmas 3.</p><fig id="F3" position="float" orientation="portrait"><object-id xmlns:xlink="http://www.w3.org/1999/xlink" content-type="doi" xlink:type="simple">10.3897/phytokeys.251.142179.figure3</object-id><object-id xmlns:xlink="http://www.w3.org/1999/xlink" content-type="arpha" xlink:type="simple">435DB3CB-9ACB-5787-983F-01768E818943</object-id><label>Figure 3.</label><caption><p>Photos of <italic><tp:taxon-name><tp:taxon-name-part taxon-name-part-type="genus" reg="Carex">Carex</tp:taxon-name-part><tp:taxon-name-part taxon-name-part-type="species" reg="yangchunensis">yangchunensis</tp:taxon-name-part></tp:taxon-name></italic> sp. nov. (<bold>A–I</bold>) and <italic><tp:taxon-name><tp:taxon-name-part taxon-name-part-type="genus" reg="Carex">Carex</tp:taxon-name-part><tp:taxon-name-part taxon-name-part-type="species" reg="cryptostachys">cryptostachys</tp:taxon-name-part></tp:taxon-name></italic> (<bold>J, K</bold>) <bold>A, B</bold> habitat <bold>C, J</bold> habit <bold>D</bold> lower part of habit, showing rhizome <bold>E</bold> middle part of habit, showing lateral culm <bold>F</bold> spike <bold>G</bold> utricles (above dorsal surface, below ventral surface) <bold>H</bold> nutlet (left dorsal surface, right ventral surface) <bold>I, K</bold> inflorescence.</p></caption><graphic xmlns:xlink="http://www.w3.org/1999/xlink" xlink:href="phytokeys-251-257_article-142179__-g003.jpg" position="float" orientation="portrait" xlink:type="simple" id="oo_1238156.jpg"><uri content-type="original_file" xlink:type="simple">https://binary.pensoft.net/fig/1238156</uri></graphic></fig></tp:treatment-sec><tp:treatment-sec sec-type="etymology" id="SECID0EKVAE"><title>Etymology.</title><p>The specific epithet ‘<italic>yangchunensis</italic>’ refers to the type locality of this new species in Yangchun County.</p></tp:treatment-sec><tp:treatment-sec sec-type="phenology" id="SECID0ESVAE"><title>Phenology.</title><p>Flowering and fruiting all the year round.</p></tp:treatment-sec><tp:treatment-sec sec-type="distribution" id="SECID0EXVAE"><title>Distribution and habitat.</title><p>The new species has been collected from the limestone regions of Kongdongyan Scenic Spot near Yangchun County, in Heshui and Chunwan townships. It is believed to be distributed in similar limestone hills near Yangchun County. It is currently known to grow on limestone landscapes at lower elevations of 60–80 m.</p><fig id="F4" position="float" orientation="portrait"><object-id xmlns:xlink="http://www.w3.org/1999/xlink" content-type="doi" xlink:type="simple">10.3897/phytokeys.251.142179.figure4</object-id><object-id xmlns:xlink="http://www.w3.org/1999/xlink" content-type="arpha" xlink:type="simple">4EF751D9-7B4E-5E52-8D8C-E82B9A1398E7</object-id><label>Figure 4.</label><caption><p><italic><tp:taxon-name><tp:taxon-name-part taxon-name-part-type="genus" reg="Carex">Carex</tp:taxon-name-part><tp:taxon-name-part taxon-name-part-type="species" reg="yangchunensis">yangchunensis</tp:taxon-name-part></tp:taxon-name></italic>, sp. nov. <bold>A</bold> habit <bold>B</bold> lateral culms <bold>C</bold> spike <bold>D</bold> staminate glume <bold>E, F</bold> pistillate glume <bold>G</bold> utricles (dorsal surface) <bold>H</bold> utricles (ventral surface) <bold>I</bold> nutlet (dorsal surface) <bold>J</bold> nutlet (ventral surface) (drawn by Xiao-Feng Jin from the holotype).</p></caption><graphic xmlns:xlink="http://www.w3.org/1999/xlink" xlink:href="phytokeys-251-257_article-142179__-g004.jpg" position="float" orientation="portrait" xlink:type="simple" id="oo_1238157.jpg"><uri content-type="original_file" xlink:type="simple">https://binary.pensoft.net/fig/1238157</uri></graphic></fig></tp:treatment-sec><tp:treatment-sec sec-type="material" id="SECID0EGXAE"><title>Additional specimens examined</title><p><bold>(paratypes). China. Guangdong</bold> (广东): Yangchun County (阳春), Chunwan Township (春湾镇), Gaocun Tourist Resort (高村旅游度假区), 14 October 2023, <italic>D. C. Meng s.n.</italic> (IBK, ZJFC, ZM); the same locality, 2 January 2024, <italic>D. C. Meng 2024010201</italic> (ZJFC, ZM); Heshui Township (合水镇), Matangjiao Village (麻塘角村), <named-content xmlns:xlink="http://www.w3.org/1999/xlink" content-type="dwc:verbatimCoordinates" xlink:type="simple"><named-content content-type="geo-json" specific-use="{&#34;type&#34;:&#34;Point&#34;,&#34;coordinates&#34;:[111.920910,22.381040]}" id="NCID0EVXAE" xlink:type="simple">22.38104°N, 111.92091°E</named-content></named-content>, elev. 76 m, 8 April 2024, <italic>X. F. Jin &amp; Y. F. Lu 5192</italic> (ZJFC, ZM); Kongdongyan Scenic Spot (崆峒岩景区), Banshanting (半山亭), <named-content xmlns:xlink="http://www.w3.org/1999/xlink" content-type="dwc:verbatimCoordinates" xlink:type="simple"><named-content content-type="geo-json" specific-use="{&#34;type&#34;:&#34;Point&#34;,&#34;coordinates&#34;:[111.746010,22.185710]}" id="NCID0E6XAE" xlink:type="simple">22.18571°N, 111.74601°E</named-content></named-content>, elev. 67 m, 9 April 2024, <italic>X. F. Jin &amp; Y. F. Lu 5198</italic> (PE, ZJFC, ZM).</p></tp:treatment-sec><tp:treatment-sec sec-type="conservation status" id="SECID0EGYAE"><title>Conservation status.</title><p>Least Concern (<abbrev xmlns:xlink="http://www.w3.org/1999/xlink" xlink:title="Least Concern" id="ABBRID0EMYAE" xlink:type="simple">LC</abbrev>). The new species is a common sedge and grows on cliffs of the limestone regions around Yangchun County, Guangdong Province. Two known populations are in good status, but are strongly influenced by tourist activity, so that the species will need attention at related locations for conservation (<xref ref-type="bibr" rid="B9">IUCN 2022</xref>).</p></tp:treatment-sec><ref-list><ref id="B9"><mixed-citation xmlns:xlink="http://www.w3.org/1999/xlink" xlink:type="simple">IUCN (<year>2022</year>) Guidelines for using the IUCN Red List Categories and Criteria. Version 15.1. Prepared by the Standards and Petitions Committee of the IUCN Species Survival Commission. <ext-link xlink:href="https://www.iucnredlist.org/resources/redlistguidelines" ext-link-type="uri" xlink:type="simple">https://www.iucnredlist.org/resources/redlistguidelines</ext-link> [accessed on 1 February 2024]</mixed-citation></ref></ref-list></tp:taxon-treatment>
